# Supplementary material for: Physiological and biochemical response of strawberry cv. diamond to nano zeolite soil application and cinnamic acid foliar application
Source: Sci Rep. 2024 Nov 21;14:28908. doi: 10.1038/s41598-024-76419-5 (PMC11582716; doi:10.1038/s41598-024-76419-5)
Supplement: Supplementary file 1 — Supplementary Material 1 [file 41598_2024_76419_MOESM1_ESM.xlsx]

## Sheet: mean values
			Treatments	leaf total chlorophyll	Vitamin C	NAR	TA	Antocyanin	Yield	TSS	Fruit length	RWC	antioxidant activity	plant dry matter	firmness	Ion leakage	Malon di aldehayde
			C0Z0	19.34	28.2	14.63	4.42	14.36	293.12	7.89	48	66.89	3.7	489	11.37	49.67	0.372
			C0Z30	19.64	27.5	15.34	4.16	14.48	345.34	8.9	51	67.31	Lost D	511	15.8	28.92	0.298
			C0Z60	19.36	29	18.4	4.39	16.22	389.15	8.4	53	84	3.8	544	15.45	25.64	0.304
			C100Z0	22.24	31.1	14.16	4.47	21.23	328.65	9.12	50	75.89	3.6	505	18.28	21.33	0.134
			C100Z30	24.55	32.7	17.3	5.38	23.75	423.5	9.09	54	78.12	4	564	18.27	26.6	0.147
			C100Z60	24.2	33.2	18/37	6.18	23.98	437.35	9.52	60	87.71	4.1	571	17.97	19.62	0.159
			C200Z0	25.06	35.1	21.08	6.53	19.62	345.87	9.27	60	85.67	3.7	568	21.65	11.08	0.139
			C200Z30	25.31	1 .37	22.48	6.55	27.35	448.9	9.25	62.5	86.01	4.3	645	21/98	16.67	0.176
			C200Z60	26.21	37.8	23.15	5. 9	30.09	509.89	9.4	63	90.01	4.5	674	21.8	13.5	0.151
