# Supplementary material for: Physiological and biochemical response of strawberry cv. diamond to nano zeolite soil application and cinnamic acid foliar application
Source: Sci Rep. 2024 Nov 21;14:28908. doi: 10.1038/s41598-024-76419-5 (PMC11582716; doi:10.1038/s41598-024-76419-5)
Supplement: Supplementary file 2 — Supplementary Material 2 [file 41598_2024_76419_MOESM2_ESM.xlsx]

## Sheet: Sheet1
Rep	Treatments	Stomatal conductance (gs)	Transpiration	Chl a	Chl b
1	C0 Z0	0.02	1.89	11.33	8.32
1	C0 Z30	0.04	1.11	10.99	8.45
1	C0 Z60	0.06	2.08	11.21	8.14
1	C100 Z0	0.04	0.56	12	10.65
1	C100 Z30	0.06	0.91	13.78	11.56
1	C100 Z60	0.04	2.28	12.86	12.01
1	C200 Z0	0.05	0.92	13.54	11
1	C200 Z30	0.08	1.11	12.94	؟
1	C200 Z60	0.09	0.42	14.05	10.71
2	C0 Z0	0.04	1.2	11.56	7.8
2	C0 Z30	0.04	1	11.7	7.3
2	C0 Z60	0.06	0.85	12.71	11.23
2	C100 Z0	0.04	0.76	1.91	7.8
2	C100 Z30	0.06	1.45	10.15	8.29
2	C100 Z60	0.04	0.97	13.44	9.2
2	C200 Z0	0.07	1.32	؟	8.59
2	C200 Z30	0.09	1.15	14.11	10.32
2	C200 Z60	0.09	1.67	14.75	11.23
3	C0 Z0	0.05	0.44	10.89	8.45
3	C0 Z30	0.04	1.74	10.79	9.28
3	C0 Z60	0.07	0.89	12.7	12.06
3	C100 Z0	0.05	0.67	11	7.7
3	C100 Z30	0.06	0.92	10.65	8.24
3	C100 Z60	0.06	0.99	12.44	12
3	C200 Z0	0.07	1.21	13.15	12.87
3	C200 Z30	0.07	1.02	13.2	12
3	C200 Z60	0.09	0.67	13.98	12.2
